# Supplementary material for: Mendelian randomization provides evidence for a causal effect of higher serum IGF-1 concentration on risk of hip and knee osteoarthritis
Source: Rheumatology (Oxford). 2020 Oct 7;60(4):1676–86. doi: 10.1093/rheumatology/keaa597 (PMC8023994; doi:10.1093/rheumatology/keaa597)
Supplement: keaa597_Supplementary_Data [file keaa597_supplementary_data.zip]

Archive with 8 entries (7 files):
- keaa597-suppl_data/
- keaa597-suppl_data/rhe-20-0365-File005.docx
- keaa597-suppl_data/rhe-20-0365-File006.xls
- keaa597-suppl_data/rhe-20-0365-File007.tif
- keaa597-suppl_data/rhe-20-0365-File008.tif
- keaa597-suppl_data/rhe-20-0365-File009.tif
- keaa597-suppl_data/rhe-20-0365-File010.tif
- keaa597-suppl_data/rhe-20-0365-File011.tif
