# Supplementary material for: Mendelian randomization provides evidence for a causal effect of higher serum IGF-1 concentration on risk of hip and knee osteoarthritis
Source: Rheumatology (Oxford). 2020 Oct 7;60(4):1676–86. doi: 10.1093/rheumatology/keaa597 (PMC8023994; doi:10.1093/rheumatology/keaa597)
Supplement: keaa597_Supplementary_Data [file keaa597_supplementary_data.zip › keaa597-suppl_data/rhe-20-0365-File006.xls]

## Sheet: Sheet1
SNP	Beta	SE	P value	Coded Allele
rs425277	0.126778	0.0177421	8.97652e-13	T
rs2284746	0.283107	0.015771	<1.00E-300	G
rs2806561	-0.124573	0.0158787	4.3331e-15	G
rs2219320	-0.192181	0.0181414	3.22474e-26	C
rs7544462	-0.225836	0.0286625	3.30594e-15	C
rs6600365	-0.229353	0.0158957	<1.00E-300	T
rs564914	0.134762	0.016096	5.66552e-17	T
rs6691924	0.188345	0.0249048	3.96148e-14	T
rs2815379	0.127409	0.0176113	4.68165e-13	G
rs17391694	0.230789	0.0229876	1.0278e-23	T
rs7551732	0.164511	0.0160489	1.18582e-24	A
rs2811594	0.156771	0.0163596	9.5019e-22	G
rs7517682	-0.167937	0.0159733	7.54644e-26	A
rs1321666	0.0805785	0.015801	3.40582e-07	C
rs9428104	0.283404	0.0180904	<1.00E-300	G
rs6658763	-0.134504	0.0298295	6.51234e-06	T
rs7534365	0.2549	0.0230318	1.829e-28	C
rs2298265	-0.206359	0.0251298	2.18806e-16	T
rs6694089	0.266917	0.0174994	<1.00E-300	A
rs17369123	0.19587	0.0202771	4.50363e-22	T
rs4652773	-0.0998775	0.0158466	2.92762e-10	G
rs3814333	0.320383	0.0170779	<1.00E-300	T
rs10863936	-0.124203	0.0158126	4.01986e-15	A
rs1244981	0.0666494	0.0215633	0.0019959	A
rs991967	0.258242	0.0174481	<1.00E-300	C
rs1544196	-0.144511	0.0192851	6.72746e-14	A
rs11799609	0.069859	0.0216521	0.00125355	T
rs17038954	0.162052	0.0326174	6.75883e-07	T
rs3885668	-0.172596	0.0159788	3.42025e-27	T
rs13006748	0.0828612	0.0173706	1.84121e-06	C
rs2289195	0.264873	0.0160476	<1.00E-300	A
rs711245	-0.160066	0.0168579	2.21538e-21	A
rs17511102	0.311355	0.0277351	3.07531e-29	T
rs897080	-0.135597	0.018788	5.31725e-13	T
rs354196	0.0746346	0.0159553	2.90166e-06	G
rs3791679	-0.471109	0.0188	<1.00E-300	G
rs7568069	-0.238342	0.0159664	<1.00E-300	A
rs11684404	0.196959	0.0166647	3.16217e-32	C
rs13388725	0.0562194	0.0161156	0.0004858	G
rs2166898	-0.1959	0.0211185	1.76593e-20	A
rs7567288	0.0816293	0.0201409	5.05951e-05	C
rs4953951	-0.182722	0.0303087	1.65467e-09	T
rs12987566	0.15862	0.0179002	7.94345e-19	T
rs6746356	-0.141029	0.0183811	1.69184e-14	C
rs12693589	0.097818	0.0180114	5.6111e-08	C
rs6435143	-0.0528472	0.0159039	0.000890935	C
rs994533	-0.209118	0.0170071	9.69706e-35	C
rs12470505	-0.27524	0.0265657	3.77287e-25	G
rs16859517	0.396728	0.042082	4.22576e-21	T
rs3116168	0.272826	0.0175434	<1.00E-300	C
rs4344931	0.101985	0.01745	5.08742e-09	C
rs2633761	0.068172	0.0160874	2.25987e-05	A
rs13078528	0.232768	0.0366579	2.15937e-10	A
rs2597513	-0.272485	0.0259298	7.96423e-26	T
rs9816693	0.164849	0.0204918	8.67974e-16	C
rs2581830	-0.2252	0.0160613	<1.00E-300	C
rs9835332	-0.169092	0.0158568	1.51959e-26	C
rs17806888	-0.176923	0.024511	5.28285e-13	C
rs12330322	-0.213633	0.0190838	4.39287e-29	T
rs9825951	-0.154345	0.0165645	1.19483e-20	A
rs1797625	0.134106	0.0167423	1.15029e-15	T
rs1546391	0.162942	0.0298125	4.61782e-08	G
rs6439168	0.237485	0.0190039	7.93184e-36	G
rs724016	0.547079	0.0158635	<1.00E-300	G
rs4325879	-0.119279	0.0181649	5.15919e-11	T
rs6441170	0.120555	0.0164106	2.04491e-13	C
rs7652177	0.260546	0.0157779	<1.00E-300	G
rs720390	0.20504	0.0163146	3.23152e-36	A
rs4686904	-0.16077	0.016511	2.10794e-22	T
rs3958122	0.16556	0.01673	4.36469e-23	T
rs11722554	-0.286624	0.0412612	3.74969e-12	A
rs2302580	-0.173272	0.0161008	5.27669e-27	T
rs7692995	-0.547889	0.021601	<1.00E-300	C
rs16994718	-0.133759	0.0235473	1.34459e-08	T
rs1996422	0.087729	0.0174539	5.00192e-07	G
rs17081935	0.232859	0.0203165	2.08417e-30	T
rs9993613	-0.214254	0.0158316	<1.00E-300	G
rs17556750	0.286356	0.0174484	<1.00E-300	A
rs6813055	-0.129448	0.0158411	3.05265e-16	T
rs12639764	-0.232404	0.0162367	<1.00E-300	C
rs1562975	0.130287	0.0172834	4.77509e-14	A
rs6838153	0.127934	0.0169288	4.13097e-14	G
rs12513181	-0.108484	0.0181739	2.38668e-09	A
rs1812175	0.588828	0.0210541	<1.00E-300	G
rs13150868	0.0786212	0.0159252	7.94084e-07	T
rs955748	0.155252	0.0184424	3.83752e-17	G
rs9292468	-0.23836	0.0161036	<1.00E-300	C
rs3812040	-0.170489	0.0176418	4.31815e-22	C
rs7716219	-0.23233	0.017204	<1.00E-300	C
rs2662027	-0.134007	0.0258804	2.24501e-07	T
rs9291926	-0.119931	0.0158459	3.78374e-14	G
rs34651	-0.274688	0.0290957	3.72005e-21	T
rs6894139	-0.197895	0.0158237	7.02861e-36	G
rs13177718	-0.236478	0.0298437	2.30919e-15	T
rs6887276	0.0979853	0.0158165	5.82985e-10	G
rs7701414	0.261612	0.015844	<1.00E-300	G
rs165189	0.129014	0.0227691	1.46118e-08	G
rs4624820	0.0741941	0.0158431	2.82726e-06	A
rs4620037	-0.223245	0.0193729	1.01743e-30	C
rs12153391	-0.172074	0.018324	5.99985e-21	A
rs4868126	0.247238	0.0165667	<1.00E-300	G
rs422421	0.29161	0.0192212	<1.00E-300	C
rs4246079	0.239468	0.0242107	4.58884e-23	G
rs9392918	0.294273	0.015842	<1.00E-300	C
rs1047014	0.231599	0.0183783	2.10355e-36	C
rs806794	-0.369957	0.017692	<1.00E-300	G
rs2857693	-0.263785	0.0164237	<1.00E-300	T
rs12214804	-0.601128	0.0276627	<1.00E-300	T
rs16895130	0.155337	0.0178173	2.8361e-18	G
rs10948222	0.138574	0.0160877	7.10766e-18	C
rs12190423	-0.0800633	0.0163815	1.02216e-06	C
rs648831	0.19084	0.0159192	4.17078e-33	T
rs310421	0.193966	0.0158656	2.30889e-34	T
rs314263	-0.33215	0.0168993	<1.00E-300	T
rs6920372	-0.167614	0.0160687	1.80442e-25	A
rs389663	-0.104118	0.0169015	7.26959e-10	C
rs1155939	0.318254	0.0157825	<1.00E-300	A
rs1415701	-0.294438	0.01806	<1.00E-300	A
rs4896582	-0.368087	0.0172134	<1.00E-300	A
rs6902771	0.229997	0.015797	<1.00E-300	T
rs1832871	-0.141636	0.0167146	2.38523e-17	G
rs991946	-0.121372	0.0158373	1.8123e-14	T
rs2763273	-0.199312	0.0188777	4.70786e-26	T
rs798497	-0.40841	0.017239	<1.00E-300	G
rs4725061	0.151552	0.0158948	1.51297e-21	G
rs3807931	0.16742	0.0158728	5.2616e-26	A
rs12538407	-0.216962	0.0160267	<1.00E-300	G
rs552707	-0.355105	0.0173401	<1.00E-300	C
rs6974574	0.170404	0.0165969	9.98706e-25	T
rs1113765	-0.112457	0.0207582	6.04871e-08	A
rs17807185	0.0939728	0.0161723	6.22645e-09	G
rs42039	0.427298	0.0183594	<1.00E-300	T
rs2188177	0.0897415	0.0159039	1.675e-08	T
rs6952113	-0.12107	0.01622	8.39816e-14	A
rs6962887	-0.129907	0.0171877	4.09929e-14	G
rs273945	0.111661	0.0160107	3.08221e-12	C
rs6955948	0.151075	0.0176754	1.26655e-17	T
rs4875421	-0.0686239	0.015902	1.59341e-05	A
rs429433	-0.196985	0.0367714	8.46622e-08	G
rs7823327	0.0781334	0.0158348	8.04794e-07	T
rs4273857	-0.206025	0.0186694	2.60718e-28	G
rs2013265	-0.180014	0.0182372	5.61745e-23	T
rs9650315	-0.394891	0.0233262	<1.00E-300	T
rs16939034	0.126529	0.028951	1.24019e-05	T
rs4735677	0.282512	0.0175036	<1.00E-300	T
rs7007200	-0.0219731	0.0172757	0.203406	C
rs1599473	-0.201032	0.0184415	1.15146e-27	T
rs10283100	0.279088	0.0345549	6.67863e-16	G
rs4733724	-0.349204	0.01961	<1.00E-300	G
rs1036821	-0.227261	0.0171794	<1.00E-300	A
rs7033940	-0.106149	0.0252181	2.56276e-05	C
rs2149163	0.106061	0.0162421	6.5854e-11	C
rs1576900	-0.0622243	0.0177279	0.000448224	A
rs3763631	-0.113994	0.0170532	2.31957e-11	G
rs11144688	-0.356532	0.0243181	<1.00E-300	A
rs958225	0.184491	0.034326	7.67695e-08	A
rs7043114	-0.143198	0.0159231	2.4156e-19	T
rs817300	-0.527845	0.0300596	<1.00E-300	A
rs7870753	0.300963	0.0190139	<1.00E-300	G
rs989393	-0.135245	0.0174302	8.56772e-15	C
rs3739707	-0.146942	0.0182668	8.70719e-16	A
rs10119624	0.114201	0.01681	1.09499e-11	A
rs7033487	-0.282469	0.0198484	<1.00E-300	C
rs1742829	-0.206081	0.0276353	8.86233e-14	A
rs7466269	-0.211944	0.0165366	1.34992e-37	G
rs7849585	0.171866	0.016741	1.00913e-24	T
rs12779328	-0.20113	0.0175299	1.81527e-30	T
rs7069985	0.12872	0.019177	1.92005e-11	G
rs10995319	-0.152138	0.0186579	3.53068e-16	C
rs1171615	-0.18495	0.0187547	6.15557e-23	T
rs10997979	0.161646	0.0158149	1.60879e-24	G
rs1815314	-0.180251	0.0160283	2.45825e-29	A
rs1923367	-0.209255	0.0158951	<1.00E-300	C
rs2631676	0.21469	0.0201739	1.91963e-26	G
rs7899004	-0.208209	0.0159817	8.66787e-39	C
rs6584575	0.159446	0.0267105	2.38316e-09	A
rs291979	0.195304	0.0188018	2.85182e-25	A
rs1614303	0.112923	0.0203848	3.03391e-08	T
rs7097701	0.151195	0.0158092	1.14325e-21	C
rs10794175	0.136144	0.0160538	2.25225e-17	T
rs4320932	-0.216365	0.0204302	3.33045e-26	C
rs2237886	0.323295	0.025892	9.03744e-36	T
rs2099745	-0.0256314	0.0347091	0.460234	A
rs757081	0.117204	0.0167504	2.61847e-12	G
rs10767838	-0.102728	0.0179102	9.71726e-09	G
rs3802758	0.140871	0.0290661	1.25679e-06	A
rs1681630	-0.173461	0.0166904	2.69701e-25	C
rs2510396	0.218249	0.0220931	5.19187e-23	C
rs2509133	0.108062	0.0158201	8.46749e-12	C
rs11236294	0.114432	0.017515	6.44015e-11	T
rs606452	-0.347586	0.0227104	<1.00E-300	C
rs632124	0.144574	0.0160394	2.00249e-19	A
rs11221442	-0.0985278	0.0182244	6.4356e-08	C
rs11612228	0.176295	0.0167386	6.19285e-26	T
rs2856321	-0.194484	0.0164575	3.22442e-32	A
rs12228415	0.12215	0.0159242	1.71555e-14	G
rs10770705	-0.168121	0.0167204	8.81773e-24	C
rs11049611	-0.268111	0.0171417	<1.00E-300	T
rs10843390	0.151282	0.0176824	1.1783e-17	T
rs10880969	0.13128	0.0172438	2.68165e-14	C
rs2164968	0.132319	0.0163891	6.84821e-16	C
rs11175992	-0.225621	0.0192686	1.15867e-31	A
rs17783015	-0.0687097	0.0220348	0.00181954	T
rs3825199	0.381257	0.019035	<1.00E-300	G
rs7971536	-0.174928	0.0158102	1.89183e-28	A
rs2888893	-0.106728	0.0157933	1.40329e-11	T
rs4767473	0.164882	0.0236255	2.97895e-12	A
rs7980687	0.254636	0.0195593	9.79479e-39	A
rs11057552	0.126473	0.0209459	1.56135e-09	A
rs1199734	0.140756	0.0209255	1.7405e-11	G
rs12323101	0.11016	0.0164591	2.191e-11	A
rs3118905	-0.367969	0.017602	<1.00E-300	A
rs4883972	-0.0339424	0.0159031	0.0328162	G
rs3818416	0.116118	0.0186457	4.74094e-10	C
rs7319045	-0.187273	0.0163393	2.08619e-30	G
rs7985356	-0.141742	0.018717	3.65926e-14	A
rs8017130	0.140917	0.0171477	2.07885e-16	G
rs1950500	-0.183687	0.0173793	4.17591e-26	C
rs12435366	-0.0838694	0.0186936	7.24135e-06	T
rs10131337	0.129564	0.018466	2.28165e-12	T
rs8006657	0.105842	0.0163532	9.6686e-11	G
rs11624136	0.0787525	0.0158122	6.34587e-07	A
rs2093210	-0.284806	0.0161795	<1.00E-300	T
rs2058092	-0.0599986	0.0159969	0.000176411	C
rs862034	0.188124	0.0164681	3.23348e-30	G
rs7154721	-0.211419	0.0159889	<1.00E-300	C
rs1190545	0.155707	0.0179028	3.41272e-18	C
rs12882130	-0.182383	0.0164911	1.99603e-28	G
rs10152739	0.0869167	0.0184536	2.47799e-06	T
rs316618	-0.124769	0.0192724	9.55934e-11	A
rs16964211	-0.356813	0.037489	1.77998e-21	A
rs7177711	-0.143636	0.0158671	1.40517e-19	G
rs7162825	0.0396568	0.0157964	0.0120568	T
rs731874	0.131432	0.0172736	2.77354e-14	A
rs5742915	0.21544	0.0158349	<1.00E-300	C
rs7162542	0.342919	0.0158894	<1.00E-300	G
rs2238300	-0.0712216	0.0162578	1.18301e-05	A
rs2871865	-0.41425	0.0246428	<1.00E-300	G
rs4246302	0.128403	0.0172126	8.68715e-14	G
rs11648796	0.256909	0.0196386	<1.00E-300	G
rs26868	0.16624	0.0158824	1.23702e-25	A
rs960006	0.0909472	0.0158666	9.93363e-09	C
rs1659127	0.162506	0.0167843	3.61997e-22	A
rs11642612	0.149815	0.016101	1.35145e-20	C
rs9929889	-0.0824752	0.0161278	3.15858e-07	T
rs8058684	0.190459	0.0171663	1.34333e-28	A
rs3790086	-0.155022	0.0158864	1.71449e-22	G
rs217181	0.104236	0.0200393	1.97712e-07	T
rs2326458	-0.137757	0.0181225	2.93661e-14	A
rs8052560	0.168391	0.0187074	2.2411e-19	A
rs9217	0.226233	0.0164598	<1.00E-300	C
rs8067165	0.145417	0.0162914	4.43762e-19	G
rs3760318	-0.317115	0.0162945	<1.00E-300	A
rs2028067	0.138783	0.0215587	1.21665e-10	C
rs584828	-0.165196	0.0161508	1.49188e-24	T
rs4986172	-0.198289	0.0166476	1.05417e-32	T
rs227724	0.146836	0.0166659	1.25131e-18	T
rs1401795	-0.186733	0.0159077	8.20308e-32	G
rs2079795	-0.302838	0.0166319	<1.00E-300	C
rs2070776	0.315182	0.0165417	<1.00E-300	G
rs2072268	-0.100755	0.015834	1.97806e-10	A
rs1552173	-0.109864	0.0158932	4.76592e-12	T
rs4239020	-0.0877171	0.0168046	1.79211e-07	T
rs888403	0.0920222	0.0165704	2.80347e-08	G
rs14062	0.0254915	0.0168734	0.130853	G
rs4369779	0.475548	0.0192937	<1.00E-300	C
rs2337143	-0.108222	0.0168242	1.25686e-10	G
rs9967417	-0.236653	0.0159212	<1.00E-300	C
rs11152213	0.202506	0.0185854	1.21738e-27	C
rs8097893	-0.148552	0.039266	0.000154847	G
rs11659752	-0.138162	0.0170579	5.53352e-16	G
rs11880992	0.244246	0.0160444	<1.00E-300	A
rs1346490	-0.078631	0.0163828	1.59049e-06	C
rs4072910	-0.200188	0.0158767	1.92169e-36	C
rs8103992	-0.162026	0.0197735	2.53337e-16	C
rs7253628	0.154166	0.0211048	2.78347e-13	G
rs4803468	-0.175092	0.0161759	2.67055e-27	G
rs11880124	-0.166888	0.0283636	4.01139e-09	G
rs7273787	0.195176	0.016625	8.07647e-32	G
rs1884897	-0.318709	0.0163755	<1.00E-300	G
rs6085662	0.109517	0.0164842	3.06265e-11	C
rs7261425	-0.107205	0.0176497	1.24867e-09	G
rs1074683	-0.293643	0.0179881	<1.00E-300	G
rs143384	0.589563	0.0160536	<1.00E-300	G
rs17450430	0.248477	0.0185073	<1.00E-300	T
rs6020202	-0.133623	0.0188864	1.49642e-12	A
rs2057291	-0.11037	0.0166093	3.03464e-11	G
rs6061231	-0.0869983	0.0174984	6.6374e-07	A
rs2834442	0.144885	0.0164622	1.36151e-18	A
rs9977276	0.130113	0.0188991	5.80505e-12	G
rs5757318	0.144603	0.0219048	4.07842e-11	T
rs738288	-0.045673	0.0159073	0.00408933	A
